# Supplementary material for: Examining Latin America’s Transition to a Circular Economy for Plastics
Source: Environ Manage. 2026 Jan 10;76(2):65. doi: 10.1007/s00267-025-02298-9 (PMC12790530; doi:10.1007/s00267-025-02298-9)
Supplement: Supplementary file 1 — Supplementary material [file 267_2025_2298_MOESM1_ESM.xlsx]

## Sheet: Title sheet
Supplementary Material (SM)
This sheet provides a summary of the file, including a description of each sheet
Publication details:
Title	Examining Latin America's transition towards a circular plastic economy
Authors	Lina Raquel Rodríguez-Meza a, Felipe Romero-Perdomo a,b**, Miguel Ángel González-Curbelo a*
	a Departamento de Ciencias Básicas, Facultad de Ingeniería, Universidad EAN, Calle 79 # 11-45, Bogotá D.C. 110221, Colombia. lrodrig11358@universidadean.edu.co; fromero44146@universidadean.edu.co; magonzalez@universidadean.edu.co
	b Corporación Colombiana de Investigación Agropecuaria-AGROSAVIA, Mosquera 250047, Cundinamarca, Colombia.
	*Corresponding author: Miguel Ángel González-Curbelo E-mail address: magonzalez@universidadean.edu.co
	**Co-corresponding author: Felipe Romero-Perdomo E-mail address: fromero44146@universidadean.edu.co
Sheet name	Sheet description
Table S1	Theoretical framework of the 3 dimensions evaluated in the study
Table S2	Approaches to the initiatives considered for mapping in Latin America in this study based on what was reported by Mhatre et al. (2021) and Barrie et al. (2024)
Table S3	Total plastic waste generated and plastic waste generation per capita of selected Latin American countries in 2020. Source: Own elaboration based on plastic waste generation data from Brooks et al. (2020) and the 2020 population of the countries from the World Bank (2022).
Table S4	Total inadequately managed plastic waste and inadequately managed plastic waste per capita of selected Latin American countries in 2020. Source: Own elaboration based on plastic waste generation data from Brooks et al. (2020) and the 2020 population of the countries from the World Bank (2022).
Table S5	Plastic waste trade in Latin America by selected countries. The quantities represent the total value for the period 1988–2018 in t. Source: Own elaboration based on data from Brooks et al. (2020). NR = Not Reported.
Figure S1	Types of specific or circular economy-related government initiatives for the plastics sector in Latin America.
Figure S2	Years of launching government initiatives specific to or related to the circular economy for the plastics sector in Latin America.
Table S6	Specific government initiatives or those related to the circular economy for the plastics sector in Latin America.
Table S7	Countries with initiatives or efforts close to the circular economy of plastic
Table S8	Sentences extracted from countries' circular economy initiatives related to the assessed aspects of circular design, circular business models, and the Triple Planetary Crisis. The presence of text allowed for the development of Table 1, which is presented in the paper.
References	References used in the supplementary material that do not appear in the text

## Sheet: Table S1
	Table S1. Theoretical framework of the 3 dimensions evaluated in the study
	Dimensions	Description
	Circular design	The design process for plastic products starts with conceptualization, during which designers determine the product’s purpose, target audience, and functional needs. This is followed by material selection, focusing on factors like durability, flexibility, and environmental impact, with a growing focus on sustainable alternatives. Prototyping allows for performance testing, flaw identification, an…
	Circular business models	The growing demand for sustainable development has become a major focus for businesses worldwide. Considering this, the circular economy offers opportunities for economic growth through maximizing efficiency in the use of natural resources and minimizing waste generation (Geissdoerfer et al., 2020). Experts have identified five key circular business models that are circular supplies, product-as-a…
	The triple planetary crisis	The triple planetary crisis refers to the interconnected environmental challenges of climate change, biodiversity loss, and pollution. These problems are closely linked and often intensify each other. Plastic is one of the primary materials that affect the three spheres. Its production, use, and disposal have made it a central concern in addressing the global environmental crisis (Almroth et al.,…

## Sheet: Table S2
	Table S2. Approaches to the initiatives considered for mapping in Latin America in this study based on what was reported by Mhatre et al. (2021) and Barrie et al. (2024)
	Initiatives	Description
	Plans	These provide broad, strategic visions outlining long-term objectives
	Roadmaps	It offers detailed, time-bound steps to achieve the plans.
	Policies	They are formal guidelines influencing decisions towards desired outcomes
	Laws	These are legally binding rules enacted by legislative bodies, enforced through regulations that provide detailed instructions for compliance
	Decree	This is an official order issued by a legal authority, often with the force of law, typically used to address specific situations or enact administrative decisions
	Programs	It operationalizes policies through specific activities
	Strategies	These outline methods to reach long-term goals
	Frameworks	They offer structured approaches to address complex issues

## Sheet: Table S3
	Table S3. Total plastic waste generated and plastic waste generation per capita of selected Latin American countries in 2020. Source: Own elaboration based on plastic waste generation data from Brooks et al. (2020) and the 2020 population of the countries from the World Bank (2022).
	Countries	Total plastic waste generation (kg)	Plastic waste generation per capita (kg/capita)
	Argentina	2,764,776,000	60.93
	Bolivia	246,843,000	20.68
	Brazil	10,849,597,000	50.89
	Chile	717,586,000	37.18
	Colombia	1,746,950,000	34.30
	Costa Rica	176,028,000	34.36
	Cuba	259,631,000	22.97
	Dominican Republic	413,898,000	37.63
	Ecuador	628,233,000	35.72
	El Salvador	182,151,000	28.95
	Guatemala	508,807,000	30.18
	Haiti	297,567,000	26.32
	Honduras	315,735,000	31.19
	Mexico	5,937,255,000	47.12
	Nicaragua	224,614,000	33.25
	Panama	175,678,000	40.91
	Paraguay	247,377,000	37.38
	Peru	919,104,000	27.60
	Uruguay	137,372,000	40.06
	Venezuela	1,140,880,000	40.04

## Sheet: Table S4
	Table S4. Total inadequately managed plastic waste and inadequately managed plastic waste per capita of selected Latin American countries in 2020. Source: Own elaboration based on plastic waste generation data from Brooks et al. (2020) and the 2020 population of the countries from the World Bank (2022).
	Countries	Total inadequately managed plastic waste (kg)	Inadequately managed plastic waste per capita (kg/capita)
	Argentina	680,135,000	14.99
	Bolivia	141,984,000	11.90
	Brazil	2,735,110,000	12.83
	Chile	113,379,000	22.13
	Colombia	104,817,000	5.43
	Costa Rica	19,539,000	0.38
	Cuba	160,530,000	14.21
	Dominican Republic	387,823,000	35.26
	Ecuador	225,410,000	12.82
	El Salvador	43,352,000	6.89
	Guatemala	391,782,000	23.24
	Haiti	273,940,000	24.23
	Honduras	97,246,000	9.61
	Mexico	1,365,569,000	10.84
	Nicaragua	185,082,000	27.40
	Panama	77,825,000	18.12
	Paraguay	62,834,000	9.49
	Peru	536,665,000	16.11
	Uruguay	29,947,000	8.73
	Venezuela	389,268,000	13.66

## Sheet: Table S5
	Table S5. Raw data on plastic waste trade in Latin America from Figure 1. Source: UNCTAD (2021)
	Years	Exports (t)	Imports (t)
	1995	320252	48836.3
	1996	246352	86452.7
	1997	308828	91264.7
	1998	346404	87799.2
	1999	618603	89861.4
	2000	200618	83637.9
	2001	171644	77740.8
	2002	184594	69511.1
	2003	279180	70994.1
	2004	344414	126242
	2005	414332	88003.7
	2006	491295	111114
	2007	579381	81876.1
	2008	630969	97079.7
	2009	499760	84164.1
	2010	570169	97591.4
	2011	615963	104297
	2012	704381	103162
	2013	692317	99203.9
	2014	1.06465e+06	91143.2
	2015	635252	69199.1
	2016	591218	72458.5
	2017	546734	87298.5
	2018	458290	96396.5
	2019	410976	95798.3
	2020	353194	117441
	2021	296928	277555

## Sheet: Table S6
	Table S6. Plastic waste trade in Latin America by selected countries. The quantities represent the total value for the period 1988–2018 in t. Source: Own elaboration based on data from Brooks et al. (2020). NR = Not Reported.
	Country	Export (t)	Import (t)
	Argentina	423.065	4.365
	Bolivia	50.243	8.811
	Brazil	167.87	133.467
	Chile	164.966	112.089
	Colombia	61.046	122.278
	Costa Rica	118.058	104.654
	Cuba	561	284
	Dominican Republic	224.347	46.027
	Ecuador	228.122	47.752
	El Salvador	196.967	100.297
	Guatemala	114.848	30.069
	Haiti	NR	NR
	Honduras	55.357	25.059
	Mexico	11,212,367	1,312,267
	Nicaragua	104.682	20.436
	Panama	49.659	11.364
	Paraguay	78.751	15.184
	Peru	13.048	55.101
	Uruguay	58.434	14.933
	Venezuela	69.332	9.959

## Sheet: Table S7 
	Table S7. Specific government initiatives or those related to the circular economy for the plastics sector in Latin America.
	Countries	Approaches
	Argentina	Argentina has implemented the National Strategy for Sustainable Consumption and Production, incorporating the circular economy model for plastics into two of its six strategic lines: resource efficiency and pollution reduction. The strategy focuses on gathering data on plastic recycling, investing in new technologies for reuse and recycling, and establishing a certification seal for recyclable pr…
	Brazil	The National Circular Economy Plan is a federal government instrument that proposes 18 macro-objectives and 71 actions to implement circularity in the Brazilian economy over the next 10 years. The ten-year plan details the following five axes: Axis 1: Create a regulatory and institutional environment favorable to the circular economy; Axis 2: Foster innovation, culture, education, and skills deve…
	Chile	The roadmap for a Circular Chile by 2040 aims to achieve seven key goals through the implementation of a circular economy. These goals include job creation, reduction in municipal solid waste per capita, decrease in total waste generation relative to gross domestic product, increased material productivity, improved overall recycling rates, higher recycling rates for municipal waste, and the recov…
	Colombia	The Colombian government launched the National Circular Economy Strategy, which outlines specific goals, indicators, and priority areas of action. These areas include sustainable infrastructure, circular economy research, international collaboration, and the creation of a circular economy information system (Government of Colombia, 2019). The strategy focuses on managing material flows in the cir…
	Costa Rica	Costa Rica's National Circular Economy Strategy, set for full implementation by 2050, aims to progressively adopt a sustainable development model based on an inclusive circular economy. The strategy outlines six specific objectives and four transversal goals, prioritizing six economic sectors: agriculture and forestry, manufacturing and industry, construction, trade and services, and tourism. Add…
	Dominic Republic	The Dominican Republic introduced the Roadmap for Plastic Packaging Waste. This Roadmap serves as a critical tool built around six main pillars, with three specifics to the plastic packaging sector and three transversal pillars that, while sector-focused, are fundamental for the country’s transition to a circular economy. The specific pillars are: (i) establishing an efficient post-consumer econo…
	Ecuador	The first step towards a National Strategy was the publication of the "White Paper on the Circular Economy of Ecuador" in 2021 (Government of Ecuador, 2021). This document is structured around four key pillars: policy and financing, sustainable production, responsible consumption, and comprehensive solid waste management. Each pillar includes strategies and actions focused on various economic sec…
	El Salvador	The government of El Salvador, through its National Council for Environmental Sustainability and Vulnerability, introduced the "Sustainable Salvador Plan: for the Right to Development in Harmony with the Environment" in 2018. The plan is structured around four lines of action: (i) comprehensive risk management for disaster reduction and climate change; (ii) knowledge management and a culture of s…
	Mexico	Mexico published the National Vision Toward Sustainable Management which includes six specific points. The circular management of plastics is linked to the creation and operation of sustainable waste management models and the transformation of open-air dumps into material banks and recycled material markets (Government of Mexico, 2019a). The Mexican government published the Zero Waste Vision, out…
	Peru	Peru launched the National Roadmap for the Circular Economy to 2030. This proposes three phases of development: start (2024-2025), development (2026-2028) and consolidation (2029-2030). It focuses on four key areas: sustainable industrial production, sustainable consumption, the use of discarded materials and industrial waste management, and innovation and financing (Goverment of Peru, 2023). Maj…
	Uruguay	Uruguay’s Circular Economy Action Plan aimed to advance the circular economy within a sustainable development framework. It set five key objectives: establishing systematic data for public policy design, promoting research and innovation, identifying and implementing early initiatives, supporting business models based on circular economy principles, and encouraging circular practices among social…

## Sheet: Table S8
	Table S8. Countries with initiatives or efforts close to the circular economy of plastic
	Countries	Approaches
	Bolivia	Several companies have joined circular production initiatives, but the government has not regulated or given specific guidelines in this regard. Waste management in the country is regulated by Law 755 of October 28, 2015, which does not explicitly address the circular economy model (Government of Bolivia, 2015).
	Cuba	It has initiated the creation of a legal framework to facilitate the gradual transition to a circular economy, accompanied by the development of control mechanisms. The agri-food and construction sectors have been prioritized. Moreover, projects are underway to encourage circular practices with solid waste, especially plastics, paper, and cardboard. The policy to enhance raw material recycling, l…
	Guatemala	It the first national dialogue on circular economy and green industrial development took place in 2022, with participation from the United Nations Industrial Development Organization and various government ministries. This initial discussion focused on the environmental fiscal strategy, just transition and green jobs, and green recovery. It was concluded that the next step for the country should …
	Honduras	Since 2020, the Ministry of Natural Resources and Environment of Honduras has been developing public policies for sustainable consumption and production, emphasizing the importance of adopting the circular economy model in responsible design, production, and consumption. At the municipal level, Pueblo Cortés took the most notable step by passing the zero-plastic ordinance, which prohibits the use…
	Nicaragua	Nicaragua has participated in permanent forums on circular economy and green cities. Furthermore, the country is currently discussing enacting legal measures to reduce plastic bags. However, Nicaragua does not report recent initiatives to change towards circularity since its waste management is associated with the General Law of Comprehensive Solid Waste Management of 2011 (CEPAL, 2021).
	Haiti	Haiti banned plastic bags and polystyrene in 2012 and 2013, respectively (Ministry of Economy and Finance, 2014). In addition, it launched the Environmental and Social Management Plan that focuses on the fishing sector with five strategic axes: strengthening governance, protection of marine biodiversity, support for the regeneration of resources, improvement of the legal and institutional framewo…
	Paraguay	Paraguay established the Circular Economy Driving Group in 2021, with strategic axes focused on creating public policies for responsible consumption, promoting innovative production, and strengthening inclusive recycling. Another initiative in the country is the Circular Opportunities Program, which offers financial assistance to business projects aimed at enhancing competitiveness and innovation…
	Panama	Panama's National Assembly passed legislation banning plastic bags in 2018, which took effect on 2019. Wholesalers were given until 2020 to phase out existing stock. Moreover, Law 187 was enacted to regulate the reduction and progressive replacement of single-use plastics. This law aims to minimize plastic waste and promote sustainable alternatives. Panama City is participating in the Municipal Z…
	Venezuela	The Venezuelan government aims to advance ecosocialism through a production model based on the circular economy. Initiatives include the establishment of recycling and cleaning technical tables, plans for recycling schools, and efforts focused on cultural transformation, generating projects using recycled materials, and promoting extended producer responsibility. However, there is no official gui…

## Sheet: Table S9
	Table S9. Sentences extracted from countries' circular economy initiatives related to the assessed aspects of circular design, circular business models, and the Triple Planetary Crisis. The presence of text allowed for the development of Table 1, which is presented in the paper.
	Countries		Argentina	Brazil		Chile			Colombia			Costa Rica	Dominic Republic	Ecuador				El Salvador	Mexico		Peru		Uruguay
	Initiatives		National Strategy for Sustainable Consumption and Production	National Circular Economy Plan 2025-2034	Decree No. 12082	Roadmap for a Circular Chile to 2040	Supreme Decree 12	National Strategy on Marine Waste and Microplastics	National Circular Economy Strategy	National Plan for the Sustainable Management of Single-Use Plastics	Law 2232	National Circular Economy Strategy 2050	Roadmap for Plastic Packaging Waste	Circular Economy White Paper	Organic Law for the Rationalization, Reuse, and Reduction of Single-Use Plastics	Decree 1342	National Strategy for an Inclusive Circular Economy	El Salvador Sustainable Plan for 2030	National Vision towards Sustainable Management	Zero Waste Vision	National circular economy roadmap to 2030	Law 30884	National Circular Economy Strategy	Circular Economy Action Plan
	Circular design	Recycled plastic and new (bio)polymers		"Macro-objectives: 1.2. Develop markets for reusable, refurbished, and recycled products. 1.2.1. Encourage the use of secondary materials, by-products, and co-products in the industrial production process, taking into account the specificities of each productive sector, through: (a) establishing a gradual and progressive percentage of use of secondary materials, by-products, and eco-products, con…	"Art. 4. The objectives of the National Circular Economy Strategy are: I—to create a regulatory and institutional environment favorable to the circular economy, through: b) the development of markets for reusable, reconditioned, and recycled products. III - reducing resource use and waste generation, in order to preserve the value of materials, through: a) minimizing waste from the product design…	"Initiative 3. RESEARCH AND DEVELOPMENT FOR THE CIRCULAR ECONOMY. Promote the development of lines of research, development and applied innovation with the potential to accelerate the transition to the circular economy in the country. Action b: Promote the development of applied R&D&I projects that open the field to the use of digital technologies and advanced manufacturing for circular economy a…	"Article 37. Ecodesign obligation. Collective management systems, through the tariff modulation mechanism referred to in Article 20, must recognize and reward ecodesign initiatives that tend to facilitate recycling and the use of recycled material in packaging".			"GOALS. The Plan for the Sustainable Management of Single-Use Plastics establishes the following goals, which will have different implementation processes. 2030: 100% of single-use plastics placed on the market are reusable, recyclable, or compostable. All single-use plastic products placed on the market, as technically permitted and as determined by the government, have an average minimum conten…		"Strategic axis 2: Circular industry. Line of Action.2.4: Ecodesign of parts, products and packaging (durability, adaptability, compatibility and standardization), up-cycling models and business models based on servitization (products as services), including those mechanisms that make the implementation of the EPR feasible with a focus on joint responsibility by the consumer/end user". "Specific …	"Strategic Axis 2. Combat littering. Action Line 2.2 Promote the use of biodegradable plastics". "Strategic Axis 3. Ecodesign and other packaging measures. Action Line 3.1 Packaging ecodesign. Measure 3.1.1: Ecodesign support program for companies in the Dominican Republic. Indicator 3.1.1: Annual ecodesign awards. Indicator 3.1.2a: Manual for preparing ecodesign plans". "Strategic Axis 3. Ecodes…	"Strategic line: 1. reduce dependence on virgin plastic resin. Actions: 1. Progressively replace virgin raw material with post-consumer material in accordance with the Organic Law for the Rationalization, Reuse, and Recycling of Plastics and the Prohibition of Single-Use Plastics, which establishes the obligation to progressively incorporate recycled resin into food-grade PET materials. 3. Invest…			"Priority Sector 4. Manufacturing: Plastics. Line 2. Invest in research and development of new alternative materials or those with lower plastic content, as well as in technologies focused on R&D&I".		"Roadmap. 5. Transform open-air dumpsites into material banks and create markets for recycled raw materials, promoting the remanufacturing and recycling industry".		"(C) Goal 6: Increase by 50% the offer of funds for research, development, and innovation (R&D&I) in CE".	"Article 10. Obligation to use recycled material in polyethylene terephthalate (PET) bottles". "Article 11. Biodegradability certificate or equivalent".	"Circular innovation. Circular design. Strategic line: 1. Promote ecodesign in domestic production and in the requirements for imported products. Regulations: Establish ecodesign standards in domestic production and in the requirements for imported products, as well as regulations that discourage non-circular design (that prevent reuse, repair, etc.). Incentives: Develop tools and incentives for …	"Prioritized actions: Preparation of a proposed implementation plan for the Circular Bioeconomy Technology Centre".
		Circular indicators and criteria	"Strategic lines of innovation and knowledge and impact reduction. Instruments: Ecodesign and eco-innovation. Ecodesign studies and eco-innovation methods must be generalized within a broad environmental planning framework, taking into account the needs of each region and context"	"Macro-objectives: 1.1. Establish quantifiable goals, standards, and indicators to monitor circularity. Actions: 1.1.1. Develop a National Sectoral Diagnostic, including indicators for monitoring circularity performance, to map: 1.1.4. Encourage the creation of specific standards for the circular design of products, harmonizing concepts, terminology, goals, and indicators with current legal and r…		"Initiative 6. INFORMATION SYSTEMS FOR MODELLING THE LOCAL ENVIRONMENTAL IMPACT OF GOODS AND SERVICES: Create national information systems that allow quantifying the environmental burdens of the life cycle of goods and services that are widely and easily accessible and that have the permanent support of organizations that have the resources to ensure their continuity, updating, and development ov…		"LINES OF ACTION 2. Develop public policies to reduce, recover, and prevent marine waste and microplastics. Activity (2.1.c) Establish a certification scheme for plastics that are designed to be composted, single-use plastics, and biodegradable plastics".	"Action Plan 2: Flow of Packaging Materials. Action: Formulate an eco-labeling strategy by 2020".			"Strategic axis 2: Circular industry. Line of action 2.4: Eco-design of parts, products, and packaging (durability, adaptability, compatibility, and standardization), upcycling models, and business models based on servitization (products as services), including those mechanisms that facilitate the implementation of the EPR with a focus on co-responsibility by the consumer/end user. Objective: Pro…		"Strategic line: 1. reduce dependence on virgin plastic resin. Action: 2. Ensure an internal supply of post-consumer plastic as raw material through monitoring of recovered material by grassroots recyclers and other managers. For this purpose, databases or certifications must be created". "Strategic lines of public policy: 3. Create a circular culture. Action 14: Make visible, promote, and scale …	"Article 11. Minimum Recycled Plastic Component: It establishes that all plastic bags, containers, and products marketed within the national territory and not prohibited must meet minimum requirements defined by the governing body of Production and Foreign Trade, in consensus with the governing body of the Environment, for their production, importation, distribution, and marketing in the national…	"Article 10. Minimum recycled plastic component: The National Production and Foreign Trade Authority shall define the minimum characteristics that regulated products must meet for production, import, distribution, and marketing in the national market. The minimum percentages of recycled raw materials for each type of waste shall be determined by the National Authority for Production and Foreign T…	"Priority Sector 4. Manufacturing: Plastics. Line 5. Improve traceability and recycling quality, and establish incentives, regulations, and technical standards for the sustainable management of plastics".				"Strategic Objective 1—Circular governance and policies. Strategic action 1.2: Update the national regulatory and strategic framework to incorporate circular economy approaches and other related topics". "Strategic Objective 2—Innovation and circular business. Strategic Action 2.2: Implementation of the Environmental Research Agenda for 2030, prioritizing the thematic axis of research on CE and s…		"Circular innovation. Value recovery. Strategic line: 10. Promote the development of high-quality recycled materials. Regulations: Establish regulations for specific quality standards for recycled materials, ensuring they meet certain criteria before being used in product manufacturing. Develop regulatory frameworks and technical guides for high-quality recycling, establishing instruments to prom…
		Chemicals harmful		"Macro-objectives: 1.3. Promote coordination with other public policies and international commitments. 1.3.2. Incorporate into this plan, where applicable, actions that contribute to the international commitments assumed by Brazil, in the agenda of sustainable development, climate, biodiversity, chemical safety and hazardous waste, as well as in other international agreements signed by the State".		"INITIATIVE 19. PRODUCT STANDARDS IN THE CIRCULAR ECONOMY: Increase the quality and durability standards of products sold in the domestic market. ACTIONS: Review and evaluate the expansion of the range of products subject to mandatory safety and quality standards established by the Consumer Rights Protection Law, with the aim of increasing the protection of the population and the environment agai…			"Action Plan 1. Flow of industrial materials and mass consumer products. Actions: Development of technical studies to identify plastic materials from WEEE containing brominated flame retardants and to establish best available techniques (BAT) and best environmental practices (BEP) for the safe use of this plastic waste".				"General objectives of the Plastic Packaging Roadmap. The roadmap should serve as a key tool for advancing the challenges of the circular economy in the plastic packaging sector in the Dominican Republic. After analyzing the current management of plastic packaging waste in the Dominican Republic, the general objectives proposed for this Roadmap are: Minimizing hazardous substances used in the man…	"Lifecycle Strategies. Phase 2 - Process: Plastic products do not contain hazardous chemicals, ensuring the health, safety, and rights of all citizens".										"Materials Recovery. This project aims to identify recovery opportunities for prioritized materials. Initially, the following materials were identified for analysis: PET, PE, specific plastic containers that contained pesticides and hazardous substances, and composite plastic materials (e.g., plastic multi-laminates, tetra-brick containers)".
		Microplastics						"LINES OF ACTION 2. Develop public policies to reduce, recover, and prevent marine waste and microplastics. Activity (2.1.f): systematize existing studies and information to evaluate alternatives for regulating sources of primary microplastics". "LINES OF ACTION 3. Promote research and innovation on marine waste and microplastics at the national level to reduce their impacts on the environment. A…		"Action 2.1. Research. Research and coordination with the academic sector are key to the successful implementation of the Plan for the Sustainable Management of Single-Use Plastics. In 2020, the Research Sub-Membership was established to generate a work agenda. The Sub-Membership, comprised of the academic sector, research institutions, the Ministry of Sciences, and the private sector, is focused…
		Economic incentives	"Economic and financial instruments: Incentives for environmental management systems"	"Macro-objectives: 1.2. Develop markets for reusable, refurbished, and recycled products. 1.2.1. Encourage the use of secondary materials, byproducts, and co-products in the industrial production process, taking into account the specificities of each production sector, through: (c) economic and fiscal incentives". "Macro-objectives: 4.1. Propose financial mechanisms to support the implementation …	"Art. 4 The objectives of the National Circular Economy Strategy are: IV - to propose financial instruments to support the circular economy, including through: a) financing".	"Initiative 4. STRATEGIC COLLABORATION FOR HIGH-IMPACT CIRCULAR ECONOMY SOLUTIONS: Articulate the actors of the main productive systems, value chains, and areas of high industrial concentration in the country for the development and implementation of joint circular economy interventions, which transcend the failures of information, coordination, and others that limit the scope of individual actio…			"Action Plan 2: Flow of Packaging Materials. Action: Review current packaging regulations and formulate a proposal for adjustment and new incentives". "Strategic Axis 4: Network of territorial circular innovation centers. Line of Action 4.2: Model for attracting agents for financing and scaling circular businesses (incubation and innovation acceleration offices, organizations that promote funding…	"Action 2.9: Incentives. Submit incentive proposal: promote existing incentives and propose new ones". Options: 1. Soft credit line. 2. Promotion of tax benefits for environmental control systems (VAT exclusion and income tax deduction). 3. Sustainable public procurement (100% recycled school furniture) through certification with the Colombian seal. 4. Incentivize research into material substitut…	"Article 100. Sustainable Alternatives. The National Government must ensure the financing and promotion of sustainable alternatives through economic incentives that include funds for research, development, technological development, innovation, use, transition, and transfer of technologies and systems that encourage the reduction of single-use plastic consumption. Sustainable alternatives must in…	"Top axis 1: Structural framework for a just transition to an inclusive circular economy. Action Line S1.1: Economic instruments for the circular economy and green jobs".		"Strategic line: 1. reduce dependence on virgin plastic resin. Action: 3. Invest in the research and development of new alternatives and materials produced with a fraction of recycled plastic, reducing the use of additives that prevent their subsequent recyclability. 4. Identify potential current applications for recycled material and develop new industrial applications from an R&D&I perspective"…			"Priority Sector 4. Manufacturing: Plastics. Line 7. Promote tariffs and disincentives for the import of virgin resin and difficult-to-recycle plastics".				"Strategic Objective 1 – Circular Governance and Policies. Action 1.5. Develop innovative systems and mechanisms for accessing financing and promoting sustainable investments". "Strategic Objective 2—Innovation and circular business. Strategic Action 2.2: Implementation of the Environmental Research Agenda for 2030, prioritizing the thematic axis of research on CE and sustainable production chain…		"Circular innovation. Circular design. Strategic line: 2. Servitization of goods as a business model. Incentives: Encourage ANDE or private banks to offer economic and financial incentives for companies that adopt servitization of goods as a business model". "Circular Innovation. Optimal Use. Strategic Line: 4. Promote repair and maintenance businesses to extend their useful life. Incentives: Dev…	"Prioritized actions: Transition of the industry towards a circular economy. Support actions/investments of companies in the Circular Economy".
	Circular business models	Circular supplies		"Macro-objectives: 1.1. Establish quantifiable goals, standards, and indicators to monitor circularity. Actions: 1.1.1. Develop a National Sectoral Diagnostic, including indicators for monitoring circularity performance, to map: b) existing circular business models in Brazil and worldwide, identifying best practices, methodologies, barriers, and opportunities, considering the specificities of the…		"INITIATIVE 8. CIRCULAR PUBLIC PROCUREMENT. Use the State's purchasing power to promote the development of the circular economy, incorporating the environmental dimension into product and service procurement decisions, prioritizing circular strategies and business models, and giving preference to suppliers that can demonstrate excellence in sustainability matters. ACTIONS: b. In coordination with…			"Strategic Axis 4: Network of territorial circular innovation centers. Line of Action 4.1: Territorial circular innovation system that integrates organizations that facilitate resources and capabilities, implement circular economy projects, and enable incubation, acceleration, and scaling of circular businesses".	"Action 1.1. Gradual replacement of materials in single-use products. 2022: Support the draft regulatory instrument for single-use plastics that includes replacement, and other legal actions. 2023: Implement material replacement". "Action 2.6: Sustainable Public Procurement. Implement a Sustainable Public Procurement Program in regional and local government entities".		"Strategic axis 2: Circular industry. Line of Action.2.4: Ecodesign of parts, products and packaging (durability, adaptability, compatibility and standardization), up-cycling models and business models based on servitization (products as services), including those mechanisms that make the implementation of the EPR feasible with a focus on joint responsibility by the consumer/end user".		"Actor-driven index of Ecuador's Circular Economy White Paper. Business owners and entrepreneurs: Information on technical support and financing to transition or start circular businesses and ensure sustainable sourcing, product durability, and closing cycles through extended producer responsibility".			"Priority Sector 4. Manufacturing: Plastics. Line 1. Gradually replace virgin raw materials with post-consumer materials, promoting the local supply of secondary raw materials".				"Strategic Objective 3 – Circular culture and consumption. Action 3.2. Promote the incorporation of the circular economy approach into sustainable public procurement and its oversight".		"Circular innovation. Value recovery. Strategic line: 9. Develop business models in the national industry for the incorporation of recovered materials. Incentives: Establish recognition and certification programs for companies that excel in the successful implementation of business models focused on recovered materials. Incentivize the national industry to incorporate recovered materials (e.g., g…
		Product-as-a-service										"Strategic axis 2: Circular industry. Line of Action.2.4: Ecodesign of parts, products and packaging (durability, adaptability, compatibility and standardization), up-cycling models and business models based on servitization (products as services), including those mechanisms that make the implementation of the EPR feasible with a focus on joint responsibility by the consumer/end user".		"Application of Circle Economy's DISRUPT model to the reality of Ecuador to transform informal employment and the production and consumption model. Disrupt Framework: Rethinking business models. Definition adapted for Ecuador: Dematerializing products and servitizing them. Transforming the informal economy toward decent work: Promoting reuse business models and secondhand markets".									"Circular innovation. Circular design. Strategic line: 2. Servitization of goods as a business model. Regulations: Develop regulations to provide a standardized framework for service contracts, establishing requirements to guarantee the quality and safety of the service offered".
		Product life extension		"Macro-objectives: 3.3. Promote investments in infrastructure and the use of technologies for the development of the Circular Economy. 3.3.2. Promote networks of authorized technical assistance and small businesses focused on the reuse, remanufacturing, reconditioning, and repair of products".		"INITIATIVE 19. PRODUCT STANDARDS IN THE CIRCULAR ECONOMY: Increase the quality and durability standards of products sold in the domestic market. ACTIONS: a. Establish, through regulatory means and based on international experience, a label and/or other mechanism that allows citizens to evaluate the useful life of products before purchasing them, and that leads the companies that produce or impor…						"Top Line 1: Structural framework for the just transition to an inclusive circular economy. Action Line S1.2b: Green jobs and formalization of trades in economic activities focused on extending the life of electronic/electrical products, plastics, textiles, and food".											"Circular Innovation. Optimal Use. Strategic Line: 4. Promote repair and maintenance businesses to extend their useful life. Regulations: Develop a regulatory framework for the "right to repair." Develop regulations to prevent planned obsolescence and promote upgrades (when necessary). Implement a labeling system that indicates a product's repairability. Capacity Building: Strengthen capacity in …
		Sharing platforms				"INITIATIVE 4. STRATEGIC COLLABORATION FOR HIGH-IMPACT CIRCULAR ECONOMY SOLUTIONS: To bring together stakeholders from the country's main production systems, value chains, and areas of high industrial concentration for the development and implementation of joint circular economy interventions that transcend information, coordination, and other gaps that limit the scope of individual action and ai…															"Strategic Objective 3 – Circular culture and consumption. Action 3.7. Promote the development and implementation of collaborative consumption platforms".		"Circular Innovation. Optimal Use. Strategic Line: 6. Develop technological platforms for the circulation of goods, extending their useful life. Regulations: Establish regulations that promote the design of technological platforms for the circulation of goods, extending their useful life".
		Resource recovery		"Macro-objectives: 2.2. Encourage research, development, and innovation to promote circularity. 2.2.2. Create a national program for industrial, regional, or urban symbiosis, facilitating the exchange of resources (co-products and by-products) between companies and sectors, promoting circularity networks and resource efficiency".	"Art. 4 The objectives of the National Circular Economy Strategy are: V - to promote interfederal coordination and the involvement of circular economy agents, through: c) regional economic development, through recycling production chains and circular businesses".	"INITIATIVE 2. PROMOTION OF CIRCULAR MODELS: Promote, through competitive funds and other mechanisms, the development of a broad base of SMEs and micro-enterprises that operate under the logic of the circular economy, that is, that adopt circular economy strategies and/or business models to offer products and/or services that support the transition and/or have a lower social and/or environmental …			"Strategic Axis 2: Circular Industry. Line of Action 2.5: Industrial symbiosis in ecoparks and free trade zones, including flow revaluation models to strengthen productive clusters".			"Strategic axis 2: Circular industry. Line of Action.2.4: Ecodesign of parts, products and packaging (durability, adaptability, compatibility and standardization), up-cycling models and business models based on servitization (products as services), including those mechanisms that make the implementation of the EPR feasible with a focus on joint responsibility by the consumer/end user".					"Priority Sector 4. Manufacturing: Plastics. Line 8. Incentivize productive projects at the GAD level for the processing and marketing of post-consumer plastics".			"2. Establishment of a technical and financial platform: Development of business models related to the use of recycled raw materials".			"Circular innovation. Value recovery. Strategic lines. 9. Develop business models in the national industry for the incorporation of recovered materials. Regulations: Establish regulations that promote the incorporation of recovered materials in the production of goods. Incentives: Encourage the national industry to incorporate recovered materials (e.g., glass, plastic, tires in pavement, plazas, …
	The triple planetary crisis	Pollution	"Strategic Line: Pollution Reduction: Strengthening environmental institutions, helping countries improve good governance, environmental regulation, and oversight. Integrating waste management (including hazardous waste management and remediation of contaminated sites)".	"Macro-objectives: 4.3. Propose appropriate tax treatment to reduce pollution and waste".	"Article 4. The objectives of the National Circular Economy Strategy are: IV - to propose financial instruments to support the circular economy, including through: c) appropriate tax treatment to reduce pollution and waste".			"LINES OF ACTION 2. Develop public policies to reduce, recover, and prevent marine waste and microplastics. Activity (2.2.b): Generate synergies between actors from civil society, academia, scientific associations, public services, the private sector, and startups to carry out concrete actions that allow promoting the circular economy in coves and reducing the impacts of marine plastic waste in g…		"Action 1.6: Prohibit the entry and use of single-use plastics in the areas of the Colombian National Park System. Develop a technical guide for solid waste management in national parks. Evaluate other special areas that may be subject to the ban (tourist zones, beaches, SINAP protected areas)".		"Specific objectives: 1. Develop innovative production systems with material recycling technologies (9Rs), inclusive employment, sustainable consumption and pollution reduction".			"Article 3. Objectives: 3. Promote the reduction of pollution by plastic waste and debris, especially in streams, rivers, seas, lakes, lagoons and in the national system of protected areas".	"Article 3. Objectives: 3. Promote the reduction of pollution by plastic waste and debris, especially in streams, rivers, seas, lakes, lagoons and in the national system of protected areas".
		Biodiversity loss		"Macro-objectives: 1.3. Promote coordination with other public policies and international commitments. 1.3.2. Incorporate into this plan, where applicable, actions that contribute to the international commitments assumed by Brazil, in the agenda of sustainable development, climate, biodiversity, chemical safety and hazardous waste, as well as in other international agreements signed by the State".		"INITIATIVE 25. REGENERATIVE PRODUCTION SYSTEMS. Generate knowledge, educate about, and promote the development of resilient rural production systems that foster biodiversity, ensure the provision of ecosystem services, and contribute to increasing the country's natural capital".						"Cross-cutting objectives: 3. Promote the regeneration of natural systems and the preservation of biodiversity through the sustainable use of natural resources, ensuring their renewability as a strategic input for the development of future generations".											"Strategy: Design and adapt financial instruments to the logic of the Circular Economy. Initiatives: Incorporate cross-cutting considerations of climate change and biodiversity into the formulation of Circular Economy projects to optimize access to financing".
		Climate change	"Strategic line: Pollution Reduction: Improve air quality through the concrete possibility of reducing carbon emissions and reducing pollutants (including short-lived atmospheric pollutants)".	"Macro-objectives: 1.3. Promote coordination with other public policies and international commitments. 1.3.2. Incorporate into this plan, where applicable, actions that contribute to the international commitments assumed by Brazil, in the agenda of sustainable development, climate, biodiversity, chemical safety and hazardous waste, as well as in other international agreements signed by the State".								"Specific Objective 4: Support national policies for the decarbonization of the energy matrix and production systems".	"General objectives of the Plastic Packaging Roadmap. The roadmap should serve as a key tool for advancing the challenges of the circular economy in the plastic packaging sector in the Dominican Republic. After analyzing the current management of plastic packaging waste in the Dominican Republic, the general objectives proposed for this Roadmap are: Minimizing greenhouse gas emissions from the ma…				"Strategic Axis: Cooperation and Financing. Line of Action: International Cooperation and Public-Private Partnerships for the Circular Economy. Activity: Coordinate Circular Economy projects with national climate commitments and climate financing".				"Target 5: GHG emissions are reduced by 40% relative to the baseline scenario by 2030, contributing to the decoupling of economic growth from carbon emissions".		"Strategy: Design and adapt financial instruments to the logic of the Circular Economy. Initiatives: Incorporate cross-cutting considerations of climate change and biodiversity into the formulation of Circular Economy projects to optimize access to financing".

[truncated: 3 more sheets: Figure S1, Figure S2, References]
